# Supplementary material for: Genome-Wide Identification and Expression of the Paulownia fortunei MADS-Box Gene Family in Response to Phytoplasma Infection
Source: Genes (Basel). 2023 Mar 11;14(3):696. doi: 10.3390/genes14030696 (PMC10048600; doi:10.3390/genes14030696)
Supplement: Supplementary file 1 [file genes-14-00696-s001.zip]

Archive with 6 entries (6 files):
- Table S1.xlsx
- Table S2.xlsx
- Table S3.xlsx
- Fig S2.jpg
- Fig S3.jpg
- Fig S1.jpg
