# Supplementary material for: Genome-Wide Identification and Expression of the Paulownia fortunei MADS-Box Gene Family in Response to Phytoplasma Infection
Source: Genes (Basel). 2023 Mar 11;14(3):696. doi: 10.3390/genes14030696 (PMC10048600; doi:10.3390/genes14030696)
Supplement: Supplementary file 1 [file genes-14-00696-s001.zip › Table S1.xlsx]

## Sheet: Sheet1
Table S1. The primers used for qRT-PCR in the study.
Gene name	Forward primer (5'–3')	Reverse primer (5'–3')
PfACTIN1	AATGGAATCTGCTGGAAT	ACTGAGGACAATGTTACC
PfMADS3	GAGACAATAGAACGCTATCA	ATCATACTTGCTGCTTCAT
PfMADS10	TGTCAATGTTGCCAATCA	CCAGATATTCCAGGTCCTT
PfMADS22	AATCACCTACAAGTAACC	CTATTATGGCAATCTCAAC
PfMADS25	TACACAGAAGCAGCAATC	AGTCTTTACCCAACAATCG
PfMADS26	TCTGAGTGTTAAGGAGTTAC	CTGCGTAGTTCTTCCATT
PfMADS29	TGACTTACTCCAAGAGAAGAA	GAGACCTTAGCATCACAGA
PfMADS32	TGAGCCGTGTTATAGAGA	CACCTGTAGTCGTAATCG
PfMADS37	CTGAAGAGAATTGAGAACA	TTGGAGAAGATGATGAGA
PfMADS38	CAACTTGACACTGCTCTTA	CTTGTATTGCCTTCTCCTT
PfMADS43	CAGCGAAGCAACATTGAT	AGACTCTCCAACCTCCTT
PfMADS44	TTAAGGCTAGATTGGAGGTT	GCAGGTTCTTCAGATTCAG
PfMADS54	GAATCTAAGGATGGAGGTT	ACGAATCAACTTCAGAGA
PfMADS57	GATTGAGCCGTGTTATAGA	GTCGTTCATTCTCTTCCA
PfMADS62	ATGGACATTATGGTTCAAG	CTGCTCATCTATCTTCTCT
PfMADS63	TACAGATGCTCCAGAACT	GCTTCAACTCCTTCACAT
PfMADS65	GTTGAGGAATGTTGAAGA	GGAATCCAAGAACAGAAT
PfMADS70	CCTTGATTGTCTTCTCTA	CTTCTTGCTGGTAATACT
