# Supplementary material for: Genome-Wide Identification and Expression of the Paulownia fortunei MADS-Box Gene Family in Response to Phytoplasma Infection
Source: Genes (Basel). 2023 Mar 11;14(3):696. doi: 10.3390/genes14030696 (PMC10048600; doi:10.3390/genes14030696)
Supplement: Supplementary file 1 [file genes-14-00696-s001.zip › Table S2.xlsx]

## Sheet: Sheet1
Table S2. Identification of MADS-box gene family members of paulownia and analysis of their physicochemical properties
Gene ID	Gene Name	Location	Protein prediction
			Length（aa）	MW(kD)	PI	Index of instability	Instability	Subcellular localization
Pfo01g004900	PfMADS1	9413341-9414100	205	24.1007	9.76	43.14	N	Nucleus
Pfo01g004910	PfMADS2	9426598-9427397	253	28.7099	6.36	60.61	N	Nucleus
Pfo02g002980	PfMADS3	2027024-2041457	217	24.8616	9.32	61.67	N	Nucleus
Pfo02g003000	PfMADS4	2048050-2057090	250	28.5145	9	53.46	N	Nucleus
Pfo02g005360	PfMADS5	4194309-4195067	252	28.0477	6.55	50.3	N	Nucleus
Pfo02g007340	PfMADS6	6551830-6554808	201	22.8794	5.3	54.94	N	Nucleus
Pfo02g007350	PfMADS7	6557689-6560691	228	26.094	8.91	58.32	N	Nucleus
Pfo02g010430	PfMADS8	22309672-22310577	301	32.6494	9.6	48.09	N	Nucleus
Pfo02g011730	PfMADS9	24963866-24965717	256	28.7954	9.53	39.76	Y	Nucleus
Pfo02g012210	PfMADS10	25438346-25439049	221	24.2229	5.65	30.34	Y	Nucleus
Pfo02g012730	PfMADS11	25992038-25993075	345	39.5865	8.84	67.41	N	Nucleus
Pfo02g014730	PfMADS12	27808936-27817792	222	24.9554	8.79	40.81	N	Nucleus
Pfo02g015050	PfMADS13	28017686-28038388	255	29.2688	9.19	50.17	N	Nucleus
Pfo02g015070	PfMADS14	28061673-28082548	244	28.0949	7.03	55.99	N	Nucleus
Pfo02g015500	PfMADS15	28394379-28395080	233	25.5449	5.26	43.95	N	Nucleus
Pfo02g015510	PfMADS16	28399240-28400334	364	39.6067	9.3	31.98	Y	Nucleus
Pfo02g015520	PfMADS17	28405280-28409959	227	25.2278	8.96	52.65	N	Nucleus
Pfo02g015530	PfMADS18	28412321-28413292	323	35.1318	9.31	48.67	N	Nucleus
Pfo03g003120	PfMADS19	2635552-2636076	161	18.539	5.45	41.63	N	Nucleus
Pfo03g009910	PfMADS20	23015786-23016586	266	29.9551	6.47	60.61	N	Nucleus
Pfo03g010140	PfMADS21	23265941-23266750	269	29.9769	5.29	59.79	N	Nucleus
Pfo04g003280	PfMADS22	2339112-2344550	234	26.0997	6.51	42.79	N	Nucleus
Pfo04g003450	PfMADS23	2488856-2505324	240	27.6717	9.33	48.52	N	Nucleus
Pfo04g006890	PfMADS24	6549822-6550799	325	35.5715	8.71	43.85	N	Nucleus
Pfo04g010020	PfMADS25	22844835-22849182	266	29.9404	9.13	58.34	N	Nucleus
Pfo04g013090	PfMADS26	25818518-25827706	260	29.6517	9.31	49.81	N	Nucleus
Pfo05g011350	PfMADS27	19842699-19842932	77	8.85037	10	80.62	N	Nucleus
Pfo05g012140	PfMADS28	21147622-21148170	182	21.2242	9.11	56.82	N	Nucleus
Pfo06g000850	PfMADS29	748820-750930	220	25.9803	6.77	52.9	N	Nucleus
Pfo06g001810	PfMADS30	1722172-1726790	274	30.6192	5.64	51.1	N	Nucleus
Pfo06g001830	PfMADS31	1733934-1734292	79	9.06367	9.62	57.21	N	Nucleus
Pfo06g003010	PfMADS32	3247310-3252086	228	25.7822	6.48	61.49	N	Nucleus
Pfo06g009320	PfMADS33	19337243-19348898	249	28.6959	9.42	49.9	N	Nucleus
Pfo06g012710	PfMADS34	22114542-22140763	460	53.1424	9.22	57.42	N	Nucleus
Pfo07g000310	PfMADS35	324047-331182	244	28.1161	9.54	43.53	N	Nucleus
Pfo07g000320	PfMADS36	346526-352279	188	22.1775	10.08	42.17	N	Nucleus
Pfo07g003800	PfMADS37	2952645-2958226	240	27.4291	8.9	62.59	N	Nucleus
Pfo07g003810	PfMADS38	2966152-2970849	245	28.103	8.71	65.27	N	Nucleus
Pfo07g011030	PfMADS39	19353315-19371165	210	24.1469	8.73	59.34	N	Nucleus
Pfo07g012720	PfMADS40	21289888-21290436	182	19.8233	5.69	54.2	N	Nucleus
Pfo07g012740	PfMADS41	21303455-21304012	185	20.4438	5.22	64.96	N	Nucleus
Pfo07g012750	PfMADS42	21312951-21313481	176	19.3339	9.01	50.62	N	Nucleus
Pfo08g004440	PfMADS43	4428700-4433517	373	42.8744	6.1	52.24	N	Nucleus
Pfo08g005480	PfMADS44	6717033-6725280	247	28.2839	8.74	60.52	N	Nucleus
Pfo09g002910	PfMADS45	2097894-2098541	215	24.6284	9.4	58.34	N	Nucleus
Pfo09g002930	PfMADS46	2110118-2110675	185	21.3161	5.31	64.08	N	Nucleus
Pfo09g003440	PfMADS47	2468395-2475751	242	28.1097	9.45	62.54	N	Nucleus
Pfo09g013430	PfMADS48	10182402-10194018	240	27.6534	9.62	60.9	N	Nucleus
Pfo10g004590	PfMADS49	3207221-3234750	112	12.6916	9.44	60.61	N	Nucleus
Pfo10g004630	PfMADS50	3263352-3272238	184	21.8196	9.63	38.87	Y	Nucleus
Pfo11g006670	PfMADS51	14228757-14229476	239	27.2011	5.9	49.95	N	Nucleus
Pfo11g006720	PfMADS52	14496226-14496945	239	27.148	5.51	51.63	N	Nucleus
Pfo11g009420	PfMADS53	17959691-17986559	200	22.8195	9.34	35.55	Y	Nucleus
Pfo11g012260	PfMADS54	20484828-20487094	227	26.263	9.3	42.98	N	Nucleus
Pfo11g015640	PfMADS55	22713767-22717853	230	26.5605	9.46	53.99	N	Nucleus
Pfo13g001140	PfMADS56	933128-938442	302	35.02	4.77	43.65	N	Nucleus
Pfo13g002000	PfMADS57	1932567-1937990	227	25.6338	5.74	64.12	N	Nucleus
Pfo13g007040	PfMADS58	16367457-16380463	254	28.9971	9.3	47.99	N	Nucleus
Pfo13g009430	PfMADS59	18384425-18394794	206	23.517	9.59	60.22	N	Nucleus
Pfo14g004630	PfMADS60	3867240-3869966	196	23.1217	9.99	52.78	N	Nucleus
Pfo14g007400	PfMADS61	15091104-15096954	145	17.1128	9.62	48.94	N	Nucleus
Pfo15g000730	PfMADS62	457769-461231	209	23.886	8.26	61.06	N	Nucleus
Pfo15g000800	PfMADS63	507924-514563	250	29.1711	9.95	43.62	N	Nucleus
Pfo15g003270	PfMADS64	2319753-2324386	258	29.9652	7.09	57.37	N	Nucleus
Pfo15g006600	PfMADS65	4956242-4958626	233	27.1109	9.32	48.21	N	Nucleus
Pfo15g010760	PfMADS66	16696384-16697953	128	14.6927	8.76	53.03	N	Nucleus
Pfo16g001330	PfMADS67	1521141-1526110	221	24.9309	5.29	41.8	N	Nucleus
Pfo16g003800	PfMADS68	10133418-10145935	261	30.2195	9.46	54.78	N	Nucleus
Pfo16g005420	PfMADS69	12267901-12268281	126	14.2405	9.08	54.28	N	Nucleus
Pfo16g012740	PfMADS70	17590809-17598663	234	26.8984	9.52	46.27	N	Nucleus
Pfo17g002760	PfMADS71	2284575-2289552	248	28.5495	7.65	67.52	N	Nucleus
Pfo17g002770	PfMADS72	2300497-2306003	240	27.2781	7.2	46.7	N	Nucleus
Pfo17g007880	PfMADS73	6790860-6795186	198	22.4246	5.89	46.94	N	Nucleus
Pfo17g007890	PfMADS74	6825270-6831732	137	16.0099	9.74	38.37	Y	Nucleus
Pfo17g007910	PfMADS75	6847710-6855557	241	27.4492	8.99	44.68	N	Nucleus
Pfo17g007990	PfMADS76	7024927-7031053	209	24.0973	9.89	44.65	N	Nucleus
Pfo18g003690	PfMADS77	2731327-2734751	228	26.3511	6.37	52.64	N	Nucleus
Pfo18g004290	PfMADS78	3257611-3258576	321	35.1009	6.11	51.9	N	Nucleus
Pfo18g006730	PfMADS79	5275367-5275864	165	17.8034	7.9	42.86	N	Nucleus
Pfo18g007910	PfMADS80	6346841-6348050	365	40.0436	4.79	53.22	N	Nucleus
Pfo18g008600	PfMADS81	7052102-7065366	212	24.6265	8.74	59.63	N	Nucleus
Pfo19g001130	PfMADS82	875389-876633	414	46.489	4.95	30.44	Y	Nucleus
Pfo19g009500	PfMADS83	12720407-12720997	196	22.3291	9.03	35.49	Y	Nucleus
Pfo20g007670	PfMADS84	14142590-14170316	189	21.9322	9.24	64.62	N	Nucleus
Pfoxxg032830	PfMADS85	30290-31090	266	29.9061	5.78	56.89	N	Nucleus
Pfoxxg022240	PfMADS86	376264-377228	311	33.8445	5.92	54.77	N	Nucleus
Pfoxxg017840	PfMADS87	810359-821947	367	40.8364	10.05	51.97	N	Nucleus
Pfoxxg002880	PfMADS88	1407986-1419526	314	34.8487	9.94	48.57	N	Nucleus
Pfoxxg003820	PfMADS89	2405932-2417569	370	41.1358	9.98	52.96	N	Nucleus
Note: pI: the theoretical point of proteins; MW: The theoretical molecular weight of proteins; Y: yes; N: no.
