# Supplementary material for: Genome-Wide Identification and Expression of the Paulownia fortunei MADS-Box Gene Family in Response to Phytoplasma Infection
Source: Genes (Basel). 2023 Mar 11;14(3):696. doi: 10.3390/genes14030696 (PMC10048600; doi:10.3390/genes14030696)
Supplement: Supplementary file 1 [file genes-14-00696-s001.zip › Table S3.xlsx]

## Sheet: Sheet1
Table S3.Collinear gene pairs of MADS-box genes in three species
V. vinifera gene	P. fortunei gene		A. thaliana gene
01s0011g00100	PfMADS38	PfMADS71	AT1G69120	AT1G26310	AT3G30260	AT5G60910
01s0011g00110	PfMADS37	PfMADS72	AT2G03710
02s0025g04650	PfMADS39	PfMADS81	AT2G45660	AT4G11880	AT4G22950
03s0097g00160	PfMADS13		AT2G14210
08s0007g08790	PfMADS7		AT3G57390
10s0003g02070	PfMADS47	PfMADS70	AT4G18960
12s0142g00360	PfMADS48	PfMADS68	AT2G42830	AT3G58780
14s0060g00300	PfMADS9		AT3G05860
14s0083g01050	PfMADS34		AT5G15800
15s0048g01240	PfMADS3		AT2G45660
15s0048g01270	PfMADS4		AT2G45650	AT3G61120
16s0022g02400	PfMADS84		AT4G22950	AT4G11880
17s0000g04990	PfMADS44		AT1G26310	AT1G69120	AT5G60910
17s0000g06340	PfMADS43		AT1G18750	AT1G69540	AT2G03060
18s0041g02140	PfMADS62		AT1G71692
